# Supplementary material for: A cell-based model system links chromothripsis with hyperploidy
Source: Mol Syst Biol. 2015 Sep 28;11(9):828. doi: 10.15252/msb.20156505 (PMC4592670; doi:10.15252/msb.20156505)
Supplement: Supplementary file 6 [file msb0011-0828-sd6.zip]

Archive with 78 entries (77 files):
- png plots/
- png plots/BM1110.png
- png plots/BM1111.png
- png plots/BM1112.png
- png plots/BM1113.png
- png plots/BM1114.png
- png plots/BM1116.png
- png plots/BM1117.png
- png plots/BM1119.png
- png plots/BM1120.png
- png plots/BM1121.png
- png plots/BM1124.png
- png plots/BM1125.png
- png plots/BM1127.png
- png plots/BM1129.png
- png plots/BM1131.png
- png plots/BM1134.png
- png plots/BM1135.png
- png plots/BM1136.png
- png plots/BM1138.png
- png plots/BM1142.png
- png plots/BM1144.png
- png plots/BM1145.png
- png plots/BM1146.png
- png plots/BM1148.png
- png plots/BM1151.png
- png plots/BM1154.png
- png plots/BM1158.png
- png plots/BM1159.png
- png plots/BM1163.png
- png plots/BM1166.png
- png plots/BM173.png
- png plots/BM175.png
- png plots/BM178.png
- png plots/BM237.png
- png plots/BM263.png
- png plots/BM597.png
- png plots/BM601.png
- png plots/BM605.png
- png plots/BM606.png
- png plots/BM610.png
- png plots/BM619.png
- png plots/BM625.png
- png plots/BM642.png
- png plots/BM647.png
- png plots/BM673.png
- png plots/BM674.png
- png plots/BM675.png
- png plots/BM676.png
- png plots/BM678.png
- png plots/BM694.png
- png plots/BM696.png
- png plots/BM766.png
- png plots/BM767.png
- png plots/BM768.png
- png plots/BM769.png
- png plots/BM770.png
- png plots/BM771.png
- png plots/BM772.png
- png plots/BM773.png
- png plots/BM774.png
- png plots/BM775.png
- png plots/BM776.png
- png plots/BM777.png
- png plots/BM779.png
- png plots/BM780.png
- png plots/BM782.png
- png plots/BM783.png
- png plots/BM786.png
- png plots/BM838.png
- png plots/BM844.png
- png plots/BM943D.png
- png plots/BM948D.png
- png plots/BMC10.png
- png plots/BMC11.png
- png plots/BMC7.png
- png plots/BMC9.png
- png plots/readme.docx
